# Supplementary material for: Gaseous Mercury Exchange from Water–Air Interface in Differently Impacted Freshwater Environments
Source: Int J Environ Res Public Health. 2022 Jul 2;19(13):8149. doi: 10.3390/ijerph19138149 (PMC9266016; doi:10.3390/ijerph19138149)
Supplement: Supplementary file 1 [file ijerph-19-08149-s001.zip]

Archive with 1 entries (1 files):
- ijerph-1757455-supplementary.pdf
